# Supplementary material for: ﻿Pleocatenatachiangraiensis gen. et. sp. nov. (Pleosporales, Dothideomycetes) from medicinal plants in northern Thailand
Source: MycoKeys. 2022 Feb 11;87:77–98. doi: 10.3897/mycokeys.87.79433 (PMC8857139; doi:10.3897/mycokeys.87.79433)
Supplement: XML Treatment for Pleocatenata [file mycokeys.87.79433-treatment1.xml]

<!DOCTYPE tp:taxon-treatment
  PUBLIC "-//TaxonX//DTD Taxonomic Treatment Publishing DTD v0 20100105//EN" "tax-treatment-NSO.dtd">
<tp:taxon-treatment xmlns:tp="http://www.plazi.org/taxpub"><tp:treatment-meta><kwd-group><label>Taxon classification</label><kwd>
                <named-content content-type="kingdom">Fungi</named-content>
              </kwd><kwd>
                <named-content content-type="order">Pleosporales</named-content>
              </kwd><kwd>
                <named-content content-type="family">Hyphomycetous</named-content>
              </kwd></kwd-group><mixed-citation publication-type="journal"><person-group><name><surname>Sun</surname><given-names>Ya-Ru</given-names></name><name><surname>Liu</surname><given-names>Ning-Guo</given-names></name><name><surname>Hyde</surname><given-names>Kevin D.</given-names></name><name><surname>Jayawardena</surname><given-names>Ruvishika S.</given-names></name><name><surname>Wang</surname><given-names>Yong</given-names></name></person-group><article-title>﻿<italic><tp:taxon-name><tp:taxon-name-part taxon-name-part-type="genus" reg="Pleocatenata">Pleocatenata</tp:taxon-name-part><tp:taxon-name-part taxon-name-part-type="species" reg="chiangraiensis">chiangraiensis</tp:taxon-name-part></tp:taxon-name></italic> gen. et. sp. nov. (<tp:taxon-name><tp:taxon-name-part taxon-name-part-type="genus" reg="Pleosporales">Pleosporales</tp:taxon-name-part></tp:taxon-name>, <tp:taxon-name><tp:taxon-name-part taxon-name-part-type="genus" reg="Dothideomycetes">Dothideomycetes</tp:taxon-name-part></tp:taxon-name>) from medicinal plants in northern Thailand</article-title><source>MycoKeys</source><day>11</day><month>02</month><year>2022</year><volume>87</volume><fpage>77</fpage><lpage>98</lpage><pub-id pub-id-type="doi">10.3897/mycokeys.87.79433</pub-id></mixed-citation></tp:treatment-meta><tp:nomenclature><label>﻿</label><tp:taxon-name>
              <object-id xmlns:xlink="http://www.w3.org/1999/xlink" content-type="arpha" xlink:type="simple">402C64E6-8895-5501-81E8-069D0B58EF71</object-id>
              <tp:taxon-name-part taxon-name-part-type="genus" reg="Pleocatenata">Pleocatenata</tp:taxon-name-part>
              <object-id xmlns:xlink="http://www.w3.org/1999/xlink" xlink:type="simple">Index Fungorum number:IF559457</object-id>
              <object-id xmlns:xlink="http://www.w3.org/1999/xlink" xlink:type="simple">Facesoffungi number: FoF 10630</object-id>
            </tp:taxon-name><tp:taxon-authority>Y.R. Sun, Yong Wang bis &amp; K.D. Hyde</tp:taxon-authority><tp:taxon-status xmlns:xlink="http://www.w3.org/1999/xlink" xlink:type="simple">gen. nov.</tp:taxon-status></tp:nomenclature><tp:treatment-sec sec-type="etymology" id="SECID0EFNAK"><title>Etymology.</title><p>“Pleo-” an abbreviation of <tp:taxon-name><tp:taxon-name-part taxon-name-part-type="genus" reg="Pleosporales">Pleosporales</tp:taxon-name-part></tp:taxon-name>, the order in which this fungus is classified; “-<italic>catenata</italic>” refers to the catenate conidia of this fungus.</p></tp:treatment-sec><tp:treatment-sec sec-type="description" id="SECID0ETNAK"><title>Description.</title><p><italic>Saprobic</italic> on decaying twigs in terrestrial habitats. <bold>Asexual morph</bold>: Hyphomycetous. <italic>Colonies</italic> on natural substrate effuse, dark, velvety. <italic>Conidiophores</italic> macronematous, mononematous, straight or slightly curved, cylindrical, unbranched, septate, brown or dark brown. <italic>Conidiogenous cells</italic> monotretic, integrated, terminal, cylindrical, brown to dark brown. <italic>Conidia</italic> catenate, formed in acropetal chains, straight or bent, obclavate, olivaceous to dark brown, multi-euseptate, slightly constricted at septa, distal conidia rounded at apex, truncate at base, intercalary conidia truncate at both ends, with thickened and darkened scars at base or both ends. <bold>Sexual morph</bold>: Undetermined.</p></tp:treatment-sec><tp:treatment-sec sec-type="type species" id="SECID0EHOAK"><title>Type species.</title><p><italic><tp:taxon-name><tp:taxon-name-part taxon-name-part-type="genus" reg="Pleocatenata">Pleocatenata</tp:taxon-name-part><tp:taxon-name-part taxon-name-part-type="species" reg="chiangraiensis">chiangraiensis</tp:taxon-name-part></tp:taxon-name></italic> Y.R. Sun, Yong Wang bis &amp; K.D. Hyde</p></tp:treatment-sec><tp:treatment-sec sec-type="notes" id="SECID0EYOAK"><title>Notes.</title><p>The morphology of <italic><tp:taxon-name><tp:taxon-name-part taxon-name-part-type="genus" reg="Pleocatenata">Pleocatenata</tp:taxon-name-part></tp:taxon-name></italic> is distinguished from members in other families in <tp:taxon-name><tp:taxon-name-part taxon-name-part-type="genus" reg="Pleosporales">Pleosporales</tp:taxon-name-part></tp:taxon-name> by its tretic conidiogenous cells and catenate, euseptate conidia, and phylogenic analyses indicated it does not belong to any existing families. To avoid establishing a new family with only one species, <italic><tp:taxon-name><tp:taxon-name-part taxon-name-part-type="genus" reg="Pleocatenata">Pleocatenata</tp:taxon-name-part></tp:taxon-name></italic> is introduced as a new genus and assigned to <tp:taxon-name><tp:taxon-name-part taxon-name-part-type="genus" reg="Pleosporales">Pleosporales</tp:taxon-name-part></tp:taxon-name>, genera <italic>incertae sedis</italic>. <italic><tp:taxon-name><tp:taxon-name-part taxon-name-part-type="genus" reg="Pleocatenata">Pleocatenata</tp:taxon-name-part></tp:taxon-name></italic> is a monotypic genus reported from terrestrial habitats but without a known sexual morph. Further discovery of other species in <italic><tp:taxon-name><tp:taxon-name-part taxon-name-part-type="genus" reg="Pleocatenata">Pleocatenata</tp:taxon-name-part></tp:taxon-name></italic> or phylogenetic related genera with supported monophyly will determine the familial level of <italic><tp:taxon-name><tp:taxon-name-part taxon-name-part-type="genus" reg="Pleocatenata">Pleocatenata</tp:taxon-name-part></tp:taxon-name></italic>.</p></tp:treatment-sec></tp:taxon-treatment>
