# Supplementary material for: ﻿Pleocatenatachiangraiensis gen. et. sp. nov. (Pleosporales, Dothideomycetes) from medicinal plants in northern Thailand
Source: MycoKeys. 2022 Feb 11;87:77–98. doi: 10.3897/mycokeys.87.79433 (PMC8857139; doi:10.3897/mycokeys.87.79433)
Supplement: XML Treatment for Pleocatenata chiangraiensis [file mycokeys.87.79433-treatment2.xml]

<!DOCTYPE tp:taxon-treatment
  PUBLIC "-//TaxonX//DTD Taxonomic Treatment Publishing DTD v0 20100105//EN" "tax-treatment-NSO.dtd">
<tp:taxon-treatment xmlns:tp="http://www.plazi.org/taxpub"><tp:treatment-meta><kwd-group><label>Taxon classification</label><kwd>
                <named-content content-type="kingdom">Fungi</named-content>
              </kwd><kwd>
                <named-content content-type="order">Pleosporales</named-content>
              </kwd><kwd>
                <named-content content-type="family">Hyphomycetous</named-content>
              </kwd></kwd-group><mixed-citation publication-type="journal"><person-group><name><surname>Sun</surname><given-names>Ya-Ru</given-names></name><name><surname>Liu</surname><given-names>Ning-Guo</given-names></name><name><surname>Hyde</surname><given-names>Kevin D.</given-names></name><name><surname>Jayawardena</surname><given-names>Ruvishika S.</given-names></name><name><surname>Wang</surname><given-names>Yong</given-names></name></person-group><article-title>﻿<italic><tp:taxon-name><tp:taxon-name-part taxon-name-part-type="genus" reg="Pleocatenata">Pleocatenata</tp:taxon-name-part><tp:taxon-name-part taxon-name-part-type="species" reg="chiangraiensis">chiangraiensis</tp:taxon-name-part></tp:taxon-name></italic> gen. et. sp. nov. (<tp:taxon-name><tp:taxon-name-part taxon-name-part-type="genus" reg="Pleosporales">Pleosporales</tp:taxon-name-part></tp:taxon-name>, <tp:taxon-name><tp:taxon-name-part taxon-name-part-type="genus" reg="Dothideomycetes">Dothideomycetes</tp:taxon-name-part></tp:taxon-name>) from medicinal plants in northern Thailand</article-title><source>MycoKeys</source><day>11</day><month>02</month><year>2022</year><volume>87</volume><fpage>77</fpage><lpage>98</lpage><pub-id pub-id-type="doi">10.3897/mycokeys.87.79433</pub-id></mixed-citation></tp:treatment-meta><tp:nomenclature><label>﻿</label><tp:taxon-name>
              <object-id xmlns:xlink="http://www.w3.org/1999/xlink" content-type="arpha" xlink:type="simple">6151EB30-06BB-56B1-A35A-7ACD4BB5427B</object-id>
              <tp:taxon-name-part taxon-name-part-type="genus" reg="Pleocatenata">Pleocatenata</tp:taxon-name-part>
              <tp:taxon-name-part taxon-name-part-type="species" reg="chiangraiensis">chiangraiensis</tp:taxon-name-part>
              <object-id xmlns:xlink="http://www.w3.org/1999/xlink" xlink:type="simple">Index Fungorum number:IF559458</object-id>
              <object-id xmlns:xlink="http://www.w3.org/1999/xlink" xlink:type="simple">Facesoffungi number: FoF 10631</object-id>
            </tp:taxon-name><tp:taxon-authority>Y.R. Sun, Yong Wang bis &amp; K.D. Hyde</tp:taxon-authority><tp:taxon-status xmlns:xlink="http://www.w3.org/1999/xlink" xlink:type="simple">sp. nov.</tp:taxon-status><xref ref-type="fig" rid="F2">Fig. 2</xref></tp:nomenclature><tp:treatment-sec sec-type="etymology" id="SECID0E6RAK"><title>Etymology.</title><p>The epithet referring to the location in which the fungus was collected.</p></tp:treatment-sec><tp:treatment-sec sec-type="Holotype" id="SECID0EESAK"><title>Holotype.</title><p><abbrev xmlns:xlink="http://www.w3.org/1999/xlink" xlink:title="Mae Fah Luang University" id="ABBRID0EKSAK" xlink:type="simple">MFLU</abbrev>: 22-0002</p></tp:treatment-sec><tp:treatment-sec sec-type="description" id="SECID0EOSAK"><title>Description.</title><p><italic>Saprobic</italic> on twigs of <italic><tp:taxon-name><tp:taxon-name-part taxon-name-part-type="genus" reg="Clerodendrum">Clerodendrum</tp:taxon-name-part><tp:taxon-name-part taxon-name-part-type="species" reg="quadriloculare">quadriloculare</tp:taxon-name-part></tp:taxon-name></italic> and <italic><tp:taxon-name><tp:taxon-name-part taxon-name-part-type="genus" reg="Tarenna">Tarenna</tp:taxon-name-part><tp:taxon-name-part taxon-name-part-type="species" reg="stellulata">stellulata</tp:taxon-name-part></tp:taxon-name></italic>. <bold>Asexual morph</bold>: Hyphomycetous. <italic>Colonies</italic> on natural substrate effuse, dark, velvety. <italic>Mycelium</italic> immersed, composed of septate, branched, hyaline to subhyaline hyphae. <italic>Conidiophores</italic> macronematous, mononematous, erect, straight or slightly curved, cylindrical, unbranched, robust, 4–6-septate, brown or dark brown, rough, 35–100 µm long, 5.5–8.5 µm wide. <italic>Conidiogenous cells</italic> monotretic, integrated, terminal, determinate, cylindrical, dark brown. <italic>Conidia</italic> catenate, formed in acropetal chains of 2–3, straight or curved, obclavate, olivaceous to brown when young, blackish brown when mature, 5–8-euseptate, slightly constricted at septa, distal conidia rounded at apex, truncate at base, intercalary conidia truncate at both ends, with thickened and darkened scars at base or both ends, 34–70 µm long, 6.5–12 µm at the widest. <bold>Sexual morph</bold>: Unknown.</p><fig id="F2" position="float" orientation="portrait"><object-id xmlns:xlink="http://www.w3.org/1999/xlink" content-type="doi" xlink:type="simple">10.3897/mycokeys.87.79433.figure2</object-id><object-id xmlns:xlink="http://www.w3.org/1999/xlink" content-type="arpha" xlink:type="simple">D3BA344E-B851-5D58-BC5F-0349F995DC08</object-id><label>Figure 2.</label><caption><p><italic><tp:taxon-name><tp:taxon-name-part taxon-name-part-type="genus" reg="Pleocatenata">Pleocatenata</tp:taxon-name-part><tp:taxon-name-part taxon-name-part-type="species" reg="chiangraiensis">chiangraiensis</tp:taxon-name-part></tp:taxon-name></italic> (<abbrev xmlns:xlink="http://www.w3.org/1999/xlink" xlink:title="Mae Fah Luang University" id="ABBRID0ENUAK" xlink:type="simple">MFLU</abbrev> 22-0002, holotype) <bold>a</bold> host (<italic><tp:taxon-name><tp:taxon-name-part taxon-name-part-type="genus" reg="Tarenna">Tarenna</tp:taxon-name-part><tp:taxon-name-part taxon-name-part-type="species" reg="stellulata">stellulata</tp:taxon-name-part></tp:taxon-name></italic>) <bold>b, c</bold> colonies on natural substrate <bold>d, e</bold> conidiophores with conidia <bold>f</bold> conidiogenous cells <bold>g–k</bold> conidia <bold>l</bold> germinated conidium <bold>m, n</bold> colonies on PDA (upper view and lower view). Scale bars: 1 mm (<bold>b</bold>); 100 μm (<bold>c</bold>); 20 μm (<bold>d–l</bold>).</p></caption><graphic xmlns:xlink="http://www.w3.org/1999/xlink" xlink:href="mycokeys-87-077-g002.jpg" position="float" orientation="portrait" xlink:type="simple" id="oo_644971.jpg"><uri content-type="original_file" xlink:type="simple">https://binary.pensoft.net/fig/644971</uri></graphic></fig></tp:treatment-sec><tp:treatment-sec sec-type="description" id="SECID0EVVAK"><title>Culture characteristics.</title><p>Conidia germinated on PDA within 12 hours at 26 °C. Germ tubes were produced from both ends. Colony reached 20–25 mm diameter after 4 weeks at room temperature on PDA media. Mycelia superficial, irregularly circular, entire edge, dark brown from above, black from below, pigment produced which turns the media reddish brown.</p></tp:treatment-sec><tp:treatment-sec sec-type="material" id="SECID0E1VAK"><title>Material examined.</title><p>Thailand, Chiang Rai Province, Mae Fah Luang University, on twigs of <italic><tp:taxon-name><tp:taxon-name-part taxon-name-part-type="genus" reg="Tarenna">Tarenna</tp:taxon-name-part><tp:taxon-name-part taxon-name-part-type="species" reg="stellulata">stellulata</tp:taxon-name-part></tp:taxon-name></italic>, 3 July 2020, Y.R. Sun, MFU5 (<abbrev xmlns:xlink="http://www.w3.org/1999/xlink" xlink:title="Mae Fah Luang University" id="ABBRID0ELWAK" xlink:type="simple">MFLU</abbrev> 22-0002, <bold>holotype</bold>, ex-type living culture <abbrev xmlns:xlink="http://www.w3.org/1999/xlink" xlink:title="Mae Fah Luang University Culture Collection" id="ABBRID0ERWAK" xlink:type="simple">MFLUCC</abbrev> 21-0222). Thailand, Chiang Rai Province, Medicinal Plants Garden, on twigs of <italic><tp:taxon-name><tp:taxon-name-part taxon-name-part-type="genus" reg="Clerodendrum">Clerodendrum</tp:taxon-name-part><tp:taxon-name-part taxon-name-part-type="species" reg="quadriloculare">quadriloculare</tp:taxon-name-part></tp:taxon-name></italic>, 7 June 2020, Y.R. Sun, B45 (<abbrev xmlns:xlink="http://www.w3.org/1999/xlink" xlink:title="Mae Fah Luang University" id="ABBRID0EAXAK" xlink:type="simple">MFLU</abbrev> 22-0001, living culture <abbrev xmlns:xlink="http://www.w3.org/1999/xlink" xlink:title="Mae Fah Luang University Culture Collection" id="ABBRID0EEXAK" xlink:type="simple">MFLUCC</abbrev> 21-0223).</p></tp:treatment-sec><tp:treatment-sec sec-type="notes" id="SECID0EIXAK"><title>Notes.</title><p>Two isolates collected from different hosts share similar morphology and clustered together in the phylogenic tree. There are no base pair differences in <abbrev xmlns:xlink="http://www.w3.org/1999/xlink" xlink:title="28S subunit rDNA" id="ABBRID0EOXAK" xlink:type="simple">LSU</abbrev> and <italic>tef1</italic>-α genes between these two isolates. One base pair and two base pair differences (without gaps) are observed in <abbrev xmlns:xlink="http://www.w3.org/1999/xlink" xlink:title="internal transcribed spacers" id="ABBRID0EUXAK" xlink:type="simple">ITS</abbrev> and <italic><abbrev xmlns:xlink="http://www.w3.org/1999/xlink" xlink:title="RNA polymerase II subunit 2" id="ABBRID0EZXAK" xlink:type="simple">rpb2</abbrev></italic>, respectively. Therefore, the two isolates <abbrev xmlns:xlink="http://www.w3.org/1999/xlink" xlink:title="Mae Fah Luang University Culture Collection" id="ABBRID0E4XAK" xlink:type="simple">MFLUCC</abbrev> 21-0222 and <abbrev xmlns:xlink="http://www.w3.org/1999/xlink" xlink:title="Mae Fah Luang University Culture Collection" id="ABBRID0EBYAK" xlink:type="simple">MFLUCC</abbrev> 21-0223 are identified as conspecific.</p></tp:treatment-sec></tp:taxon-treatment>
